# Supplementary material for: Temporal Dynamics of Fungal Communities in Alkali-Treated Round Bamboo Deterioration under Natural Weathering
Source: Microorganisms. 2024 Apr 25;12(5):858. doi: 10.3390/microorganisms12050858 (PMC11124218; doi:10.3390/microorganisms12050858)
Supplement: Supplementary file 1 [file microorganisms-12-00858-s001.zip]

Archive with 1 entries (1 files):
- microorganisms-2918926-supplementary.pdf
